# Supplementary material for: High-Temperature Behavior of Pd/MgO Catalysts Prepared via Various Sol–Gel Approaches
Source: Gels. 2024 Oct 27;10(11):698. doi: 10.3390/gels10110698 (PMC11593542; doi:10.3390/gels10110698)
Supplement: Supplementary file 1 [file gels-10-00698-s001.zip]

Archive with 1 entries (1 files):
- gels-3281729-supplementary.pdf
